# Supplementary material for: Underpinning beneficial maize response to application of minimally processed homogenates of red and brown seaweeds
Source: Front Plant Sci. 2023 Nov 30;14:1273355. doi: 10.3389/fpls.2023.1273355 (PMC10723902; doi:10.3389/fpls.2023.1273355)
Supplement: Supplementary file 1 [file DataSheet_1.zip]

Archive with 14 entries (14 files):
- Supplementary Figure 1.TIF
- Supplementary Figure 2.TIF
- Supplementary Figure 3.TIF
- Supplementary Figure 4.TIF
- Supplementary Figure 5.TIF
- Supplementary Figure 6.TIF
- Supplementary Table 1.DOCX
- Supplementary Table 2.DOCX
- Supplementary Table 4.DOCX
- Supplementary Table 5.DOCX
- Supplementary Table 6.DOCX
- Supplementary Table 7.DOCX
- Supplementary captions.docx
- Supplementary Table 3.docx
